# Supplementary material for: Combined Therapy Using Human Corneal Stromal Stem Cells and Quiescent Keratocytes to Prevent Corneal Scarring after Injury
Source: Int J Mol Sci. 2022 Jun 23;23(13):6980. doi: 10.3390/ijms23136980 (PMC9267074; doi:10.3390/ijms23136980)
Supplement: Supplementary file 1 [file ijms-23-06980-s001.zip]

Archive with 1 entries (1 files):
- ijms-1765376-supplementary.pdf
